# Supplementary material for: Adipocyte-derived extracellular vesicles increase insulin secretion through transport of insulinotropic protein cargo
Source: Nat Commun. 2023 Feb 9;14:709. doi: 10.1038/s41467-023-36148-1 (PMC9911726; doi:10.1038/s41467-023-36148-1)
Supplement: Supplementary file 3 — Source Data [file 41467_2023_36148_MOESM3_ESM.xlsx]

## Sheet: Figure 1a
Figure 1a
Bodyweight (g)
Replicate	Lean	DIO
1	27.6	43.9
2	30.6	49.9
3	29.6	44.2
4	30.8	50
5	29.6	46.8
6	31.5	39.1
7	29.6	48.6
8	31.7	44
9	33.5	42.8
10	29.6	46.3
11	27.4	42.1
12	30.1	47.4
13	28.1	43.5
14	30.6	49.1
15	29.9	42.6
16	31.4	50

## Sheet: Figure 1b
Figure 1a
Total Fat mass (g)
Replicate	Lean	DIO
1	2.36	4.35
2	2.2	18.26
3	2.24	10.88
4	1.59	11.46
5	1.77	14.63
6	0.89	13.95
7	1.44	10.71
8	2.51	13.49
9	2.65	9.51
10	1.08	14.39
11	1.43	14.01
12	1.45	11.83
13	4.91	7.02
14	1.63	8.22
15	1.53	9.36
16	1.42	6.88

## Sheet: Figure 1c
Figure 1c
Wet eWAT weight (g)
Replicate	Lean	DIO
1	0.4346	1.0968
2	0.2915	2.5941
3	0.3836	1.5399
4	0.2999	1.793
5	0.3137	2.2307
6	0.1972	2.0128
7	0.203	1.2491
8	0.3605	2.553
9	0.4268	1.4432
10	0.1583	2.1586
11	0.2676	1.5445
12	0.1803	1.8172
13	0.5965	1.1085
14	0.2249	1.5733
15	0.2591	1.4699
16	0.1967	1.332

## Sheet: Figure 1d
Figure 1d
Lean mass (g)
Replicate	Lean	DIO
1	25.35	26.15
2	23.01	24.09
3	24.83	23.48
4	24.47	22.8
5	25.71	26.53
6	26.07	28.33
7	26.44	24.98
8	22.53	26.95
9	23.5	25.9
10	26.03	23.2
11	24.18	24.49
12	22.93	25.86
13	23.23	25.12
14	25.36	28.47
15	26.25	25.89
16	24.09	25.71

## Sheet: Figure 1e
Figure 1e
Fasting glucose (mg/dl)
Replicate	Lean	DIO
1	116	96
2	166	143
3	117	168
4	91	178
5	86	203
6	128	155
7	91	187
8	120	141
9	90	190
10	117	154
11	122	104
12	134	138
13	125	140
14	101	139
15	130	144
16	121	159

## Sheet: Figure 1f
Figure 1f
Fasting insulin (ng/ml)
Replicate	Lean	DIO
1	0.722	0.826
2	0.437	2.692
3	1.02	3.755
4	0.787	3.755
5	0.618	6.296
6	0.592	2.731
7	0.981	5.647
8	1.253	2.031
9	0.489	3.625
10	0.722	2.226
11	0.489	6.425
12	0.553	7.501
13	0.437	1.824
14	0.813	3.107
15	0.592	3.483
16	0.631	2.563

## Sheet: Figure 1g
Figure 1g
Calculated HOMA-IR
Replicate	Lean	DIO
1	5.1	4.9
2	4.4	23.6
3	7.3	38.7
4	4.4	41
5	3.3	78.4
6	4.6	26
7	5.5	64.8
8	9.2	17.6
9	2.7	42.2
10	5.2	21
11	3.7	41
12	4.5	63.5
13	3.3	15.7
14	5	26.5
15	4.7	30.8
16	4.7	25

## Sheet: Figure 1h
Figure 1h
Size distribution of AdEV from lean mice
N = 7 - 8 Biol Repl.
	SEC isolated AdEVs (Particles / ml)								dUC isolated AdEVs (Particles / ml)
Size (nm)	1nd round of isolation				2st round of isolation				1nd round of isolation				2nd round of isolation			n.a.*	*not enough tissue to
5	0	64290000	64800000	0	0	53460000	0	0	588000000	322450000	1286500000	0	0	0	0		generate 8th biol replicate
15	70620000	450000000	0	251200000	341400000	534600000	827100000	408400000	6465000000	2579500000	3538000000	2643000000	597000000	675500000	981500000
25	282500000	707200000	388800000	188400000	614500000	801900000	1909000000	1108000000	6760000000	5480000000	2894500000	2643000000	597000000	0	1963000000
35	635600000	1350000000	1037000000	439600000	887600000	1230000000	2736000000	1984000000	5290000000	6450000000	3216500000	3230500000	1193500000	2701000000	2944000000
45	635600000	1607000000	1814000000	753600000	1502000000	1443000000	3945000000	2450000000	7345000000	5805000000	5470000000	1174500000	1790500000	675500000	981500000
55	918000000	2443000000	2268000000	690800000	2390000000	1871000000	5726000000	3734000000	7640000000	6450000000	8040000000	3818000000	3581000000	4727000000	3925500000
65	1765000000	4243000000	3888000000	2261000000	4370000000	3582000000	8653000000	5542000000	11170000000	10640000000	9325000000	7930000000	5970000000	2701000000	2944000000
75	4237000000	7844000000	6091000000	3831000000	6964000000	4865000000	11960000000	8051000000	14400000000	14190000000	13830000000	8810000000	7760000000	5400000000	4907000000
85	5508000000	8422000000	7905000000	4647000000	7852000000	7645000000	14570000000	11200000000	16460000000	20315000000	18655000000	16445000000	11340000000	14855000000	14720000000
95	7344000000	11120000000	10950000000	7536000000	9900000000	9035000000	16160000000	13530000000	28215000000	26120000000	23480000000	20850000000	16115000000	14855000000	18645000000
105	9110000000	12470000000	12380000000	8478000000	10990000000	10960000000	17560000000	16450000000	35265000000	32245000000	31520000000	25550000000	22080000000	22960000000	26500000000
115	9675000000	12090000000	12570000000	7033000000	11680000000	11120000000	19850000000	14000000000	40265000000	30635000000	29270000000	25550000000	29245000000	21610000000	33370000000
125	9533000000	12150000000	11920000000	8101000000	11060000000	13100000000	18260000000	14580000000	34385000000	31280000000	32165000000	34360000000	32230000000	35790000000	42200000000
135	6779000000	11120000000	10040000000	6280000000	9490000000	11870000000	18510000000	14760000000	35855000000	37085000000	29270000000	24080000000	34615000000	31740000000	44165000000
145	6356000000	8487000000	9007000000	6531000000	8398000000	12140000000	16030000000	12430000000	35265000000	31280000000	32165000000	28780000000	39390000000	37815000000	49070000000
155	5508000000	8808000000	7841000000	5087000000	7920000000	9944000000	14700000000	11260000000	39970000000	30310000000	23800000000	26140000000	31035000000	31740000000	31405000000
165	5438000000	6879000000	7128000000	4710000000	6691000000	7538000000	10690000000	9042000000	33800000000	29665000000	26375000000	27605000000	24470000000	18230000000	43180000000
175	4166000000	6558000000	5443000000	4710000000	6623000000	6255000000	9353000000	6942000000	30860000000	25150000000	20905000000	21735000000	19100000000	22285000000	16685000000
185	4590000000	5979000000	5378000000	3517000000	4165000000	5934000000	7953000000	6592000000	26155000000	20960000000	22835000000	19675000000	19695000000	8780000000	16685000000
195	3319000000	4565000000	4082000000	3203000000	3960000000	3849000000	6490000000	4259000000	24100000000	17735000000	20585000000	14685000000	13130000000	20260000000	17665000000
205	3107000000	3086000000	3305000000	2637000000	3004000000	2673000000	4963000000	3675000000	21455000000	15480000000	19620000000	13510000000	11935000000	11480000000	14720000000
215	2048000000	2829000000	2138000000	1821000000	2731000000	1925000000	4517000000	3384000000	15870000000	18705000000	13830000000	13805000000	8950000000	13505000000	13740000000
225	1624000000	2250000000	1750000000	1507000000	1843000000	2566000000	3627000000	2684000000	13815000000	9350000000	10935000000	8810000000	8355000000	9455000000	12760000000
235	1342000000	2122000000	1361000000	816400000	1843000000	1443000000	2100000000	1808000000	15575000000	9350000000	11255000000	8810000000	5370000000	12830000000	9815000000
245	1412000000	1672000000	1490000000	690800000	1229000000	1497000000	1400000000	1517000000	8815000000	6450000000	9325000000	6755000000	2984000000	6075000000	3925500000
255	1059000000	1672000000	1426000000	502400000	887600000	908800000	1591000000	933400000	8230000000	6125000000	4824500000	5285000000	4177500000	4051500000	8835000000
265	706200000	964400000	648000000	439600000	1092000000	427700000	890700000	758400000	6465000000	5805000000	3859500000	3230500000	5370000000	6075000000	6870000000
275	564900000	835800000	842400000	376800000	751000000	588100000	1145000000	525000000	4408500000	3869500000	4503000000	3818000000	5970000000	6755000000	3925500000
285	141200000	642900000	453600000	376800000	477900000	427700000	763500000	583400000	3820500000	2902000000	4503000000	1762000000	4774500000	3376500000	3925500000
295	353100000	321500000	259200000	188400000	204800000	320800000	890700000	408400000	2351000000	2902000000	3538000000	881000000	3581000000	4051500000	3925500000
305	70620000	385800000	64800000	188400000	409700000	320800000	572600000	116700000	4408500000	2902000000	1286500000	2056000000	1193500000	1350500000	1963000000
315	423700000	257200000	259200000	502400000	204800000	267300000	190900000	408400000	1763500000	1612500000	1286500000	1174500000	2387000000	675500000	4907000000
325	141200000	321500000	129600000	314000000	204800000	213800000	381700000	291700000	1175500000	1612500000	2573000000	1468500000	597000000	3376500000	1963000000
335	141200000	128600000	324000000	125600000	136600000	106900000	509000000	291700000	1469500000	1290000000	1608000000	2349500000	1193500000	1350500000	981500000
345	141200000	128600000	194400000	0	0	53460000	190900000	116700000	2351000000	645000000	965000000	881000000	1790500000	0	1963000000
355	0	64290000	64800000	62800000	0	160400000	190900000	58340000	1469500000	967500000	1286500000	881000000	0	675500000	981500000
365	141200000	64290000	64800000	125600000	68280000	0	63620000	233400000	2057500000	645000000	321650000	881000000	1790500000	675500000	0
375	141200000	0	64800000	0	0	53460000	127200000	58340000	588000000	645000000	321650000	0	0	675500000	981500000
385	141200000	0	64800000	0	136600000	106900000	0	58340000	293900000	645000000	965000000	293700000	597000000	675500000	981500000
395	70620000	64290000	0	0	68280000	106900000	0	58340000	881500000	967500000	643500000	881000000	0	675500000	0
405	0	0	0	0	68280000	53460000	0	0	588000000	967500000	321650000	293700000	0	0	981500000
415	0	0	0	0	0	0	63620000	58340000	1469500000	645000000	0	293700000	597000000	675500000	981500000
425	0	64290000	129600000	0	0	106900000	0	0	293900000	0	321650000	0	0	0	0
435	0	0	0	0	0	0	63620000	0	293900000	0	0	587500000	0	675500000	981500000
445	0	0	0	0	0	0	0	0	293900000	322450000	0	0	0	0	0
455	0	64290000	0	0	0	0	63620000	0	293900000	322450000	0	0	0	0	0
465	0	0	0	0	0	0	0	0	0	0	321650000	0	0	0	0
475	0	0	0	0	0	0	0	0	0	0	321650000	293700000	0	0	0
485	0	0	64800000	0	0	0	63620000	0	0	322450000	0	0	0	0	0
495	0	0	0	0	0	0	0	0	0	645000000	0	0	0	0	0
505	0	0	0	0	0	0	0	0	0	0	321650000	293700000	0	675500000	0

## Sheet: Figure 1i
Figure 1i
Size distribution of AdEV from DIO mice
N = 7 - 8 Biol Repl.
	SEC isolated AdEVs (Particles / ml)								dUC isolated AdEVs (Particles / ml)
Size (nm)	2nd round of isolation				1st round of isolation				1nd round of isolation				2nd round of isolation			n.a.*	*not enough tissue to
5	0	0	0	0	0	0	0	69240000	0	0	0	0	667500000	0	1657500000		generate 8th biol replicate
15	139200000	0	193100000	192300000	539500000	244300000	373800000	415400000	2417000000	3907000000	3907000000	3163000000	3338500000	3594500000	552500000
25	208800000	123600000	450600000	192300000	779300000	1283000000	311500000	692400000	4230000000	6185000000	6185000000	6325000000	4674000000	4792500000	2210000000
35	139200000	123600000	450600000	640900000	1139000000	1954000000	872200000	692400000	5135000000	8465000000	8465000000	7730000000	4674000000	5390000000	4972500000
45	347900000	309000000	708100000	128200000	1139000000	2199000000	1744000000	2008000000	3626000000	8465000000	8465000000	9135000000	2003000000	5390000000	5525000000
55	556700000	679700000	1159000000	512700000	2698000000	4092000000	2679000000	3462000000	4834500000	13350000000	13350000000	8785000000	10685000000	5990000000	3315000000
65	695800000	926900000	1867000000	1090000000	3177000000	5619000000	2866000000	4362000000	7555000000	11720000000	11720000000	18625000000	8680000000	7190000000	7180000000
75	1809000000	1050000000	3218000000	1795000000	5096000000	8856000000	5607000000	6509000000	6345000000	20515000000	20515000000	21790000000	12020000000	7790000000	8840000000
85	2435000000	2348000000	4506000000	3141000000	5935000000	10080000000	7352000000	8517000000	16620000000	24095000000	24095000000	26005000000	19365000000	13180000000	8285000000
95	4245000000	3275000000	5729000000	5127000000	8573000000	11790000000	9345000000	10660000000	19940000000	35490000000	35490000000	30925000000	19365000000	25760000000	11600000000
105	4801000000	3337000000	7402000000	5576000000	8573000000	14410000000	10590000000	11980000000	23870000000	36795000000	36795000000	34090000000	29380000000	23960000000	18230000000
115	4384000000	4758000000	7982000000	5640000000	9652000000	16490000000	11960000000	11910000000	27800000000	39725000000	39725000000	41115000000	38730000000	32950000000	23205000000
125	5358000000	4758000000	6694000000	5832000000	11630000000	13990000000	11770000000	11150000000	27495000000	42000000000	42000000000	44980000000	44740000000	49720000000	23205000000
135	4732000000	4387000000	7467000000	5832000000	11330000000	13440000000	10220000000	9832000000	31120000000	40050000000	40050000000	47795000000	56100000000	50900000000	39780000000
145	4036000000	4202000000	8304000000	5192000000	11570000000	13740000000	8598000000	9625000000	27495000000	40375000000	40375000000	38655000000	50750000000	54500000000	43095000000
155	4523000000	3460000000	6694000000	4422000000	10130000000	12280000000	8784000000	9071000000	21150000000	33860000000	33860000000	36550000000	55400000000	47925000000	45305000000
165	4314000000	3028000000	5214000000	4551000000	8273000000	9528000000	7289000000	8794000000	20545000000	34515000000	34515000000	35495000000	44070000000	38340000000	37570000000
175	2366000000	2472000000	5214000000	2692000000	6714000000	8184000000	6292000000	6924000000	20545000000	41350000000	41350000000	34440000000	36725000000	31750000000	32045000000
185	2714000000	3213000000	4055000000	3076000000	5755000000	7329000000	6355000000	5470000000	18735000000	32560000000	32560000000	28115000000	31385000000	28755000000	32045000000
195	2018000000	1421000000	3476000000	2692000000	5455000000	5375000000	5482000000	4708000000	18430000000	22790000000	22790000000	32330000000	34055000000	26360000000	24860000000
205	1670000000	1854000000	3347000000	2115000000	4316000000	3298000000	4735000000	3462000000	16315000000	24420000000	24420000000	17570000000	28715000000	28155000000	14915000000
215	1461000000	1545000000	2446000000	1282000000	3477000000	4397000000	2367000000	3047000000	15105000000	17910000000	17910000000	22490000000	15360000000	13780000000	16020000000
225	556700000	556100000	2124000000	1154000000	2818000000	2626000000	2804000000	2354000000	11785000000	15955000000	15955000000	17220000000	17360000000	16175000000	9945000000
235	765400000	926900000	1609000000	1154000000	2218000000	1832000000	1620000000	2216000000	9970000000	15630000000	15630000000	10190000000	20030000000	9585000000	9390000000
245	417500000	617900000	1480000000	897300000	2158000000	1771000000	2118000000	1593000000	9670000000	14650000000	14650000000	11950000000	10685000000	11980000000	7180000000
255	835000000	432600000	1030000000	512700000	1798000000	2015000000	1246000000	1316000000	8760000000	16930000000	16930000000	10895000000	12685000000	8985000000	7735000000
265	347900000	494300000	708100000	448700000	599500000	1649000000	1371000000	830900000	4532000000	7815000000	7815000000	8085000000	6675000000	6590000000	4420000000
275	278300000	185400000	386200000	576800000	959200000	427500000	623000000	830900000	7250000000	5860000000	5860000000	5975000000	8015000000	6590000000	6075000000
285	278300000	185400000	450600000	192300000	719400000	488600000	498400000	69240000	5135000000	5860000000	5860000000	6675000000	2671000000	2396000000	3315000000
295	487100000	370800000	128700000	448700000	419600000	244300000	373800000	484700000	4230000000	4233000000	4233000000	3514000000	4006500000	2396000000	7180000000
305	139200000	123600000	514900000	128200000	479600000	671800000	311500000	277000000	2115000000	4558500000	4558500000	2108500000	5340000000	5390000000	3315000000
315	139200000	247200000	257500000	128200000	299700000	305400000	311500000	138500000	2417000000	3256000000	3256000000	3163000000	667500000	599000000	3315000000
325	347900000	61790000	257500000	64090000	239800000	488600000	311500000	346200000	2719500000	1953500000	1953500000	3163000000	6010000000	2396000000	1105000000
335	139200000	61790000	128700000	256400000	359700000	183200000	249200000	138500000	1813000000	1628000000	1628000000	1405500000	667500000	1198000000	0
345	0	123600000	128700000	128200000	59950000	0	124600000	484700000	2417000000	2279000000	2279000000	1405500000	1335500000	1198000000	552500000
355	0	0	0	0	119900000	183200000	62300000	277000000	1813000000	2605000000	2605000000	703000000	3338500000	1797000000	1105000000
365	0	0	64370000	128200000	59950000	0	0	69240000	302150000	651000000	651000000	351400000	667500000	599000000	552500000
375	0	0	64370000	128200000	179800000	61070000	124600000	138500000	1510500000	0	0	1054500000	2003000000	0	1105000000
385	0	61790000	0	64090000	0	122100000	62300000	207700000	906500000	977000000	977000000	0	667500000	1198000000	552500000
395	0	0	64370000	0	0	0	186900000	0	0	1302500000	1302500000	1757000000	2003000000	0	552500000
405	0	0	0	64090000	119900000	0	0	69240000	1208500000	0	0	703000000	667500000	599000000	0
415	0	0	64370000	0	119900000	61070000	62300000	0	604500000	325600000	325600000	0	0	0	0
425	0	61790000	0	64090000	59950000	183200000	124600000	0	0	0	0	703000000	0	0	552500000
435	0	0	0	0	119900000	0	124600000	69240000	1208500000	325600000	325600000	351400000	0	599000000	0
445	0	0	0	0	59950000	61070000	0	0	302150000	325600000	325600000	0	0	0	552500000
455	0	0	0	0	0	0	0	0	0	651000000	651000000	351400000	667500000	0	0
465	69580000	0	0	0	0	61070000	0	69240000	302150000	325600000	325600000	703000000	0	0	0
475	0	0	0	0	0	0	0	0	604500000	325600000	325600000	0	667500000	0	0
485	0	0	0	0	0	0	0	0	0	325600000	325600000	351400000	667500000	0	0
495	0	0	0	0	0	0	0	69240000	0	325600000	325600000	0	0	0	0
505	0	0	0	0	0	0	62300000	0	0	0	0	0	0	0	0

## Sheet: Figure 1j
Figure 1j
Particles / g wet tissue
N = 7 - 8 Biol Repl.
SEC	SEC	dUC	dUC
lean	DIO	lean	DIO
9.82318e+08	5.01375e+08	5.36741e+09	3.00716e+09	1st round of isolation
1.17318e+09	490000000	4.07932e+09	4.64286e+09
1.24506e+09	768000000	4.35331e+09	4.63183e+09
8.72549e+08	5.83582e+08	3.65741e+09	4.55607e+09
6.29248e+08	6.92532e+08	2.983e+09	4.30809e+09	2nd round of isolation
8.30508e+08	8.16635e+08	2.40411e+09	4.10864e+09
1.35442e+09	7.92453e+08	2.84321e+09	3.18556e+09
1.0555e+09	7.36842e+08	n.a.*	n.a.*	*not enough tissue to
				generate 4th biol replicate

[truncated: 68 more sheets: Figure 1k, Figure 1m, Figure 1n, Figure 1o, Figure 1p, Figure 2a, Figure 2b, Figure 2c, Figure 2d, Figure 2e, Figure 2f, Figure 3b, Figure 3c, Figure 3d, Figure 3e, Figure 3f, Figure 3g, Figure 4b, Figure 4c, Figure 4d …]
